# Supplementary material for: Traumatic spinal cord injury: identifying independent risk factors and predictive model development for symptomatic urinary tract infections
Source: PeerJ. 2025 May 28;13:e19473. doi: 10.7717/peerj.19473 (PMC12126090; doi:10.7717/peerj.19473)
Supplement: Supplemental Information 4 [file peerj-13-19473-s004.txt]

VIF Results:
Times of indwelling catheter use: 1.550739
Department: 1.049644
Times of antibiotic use: 1.386272
Length of hospital stay: 1.114238
Polytrauma: 1.133011
Injury level: 1.491565
AIS grade: 1.546035
AUC:  0.8067853 

Bootstrap AUC Results:
Original AUC:  0.8067853 
Bias:  -0.0005686 
Standard Error:  0.0362 

Bootstrap 95% Confidence Interval for AUC:
Lower Bound: 0.7192
Upper Bound: 0.8683

Calibration Slope:  0.01571664 

Bootstrap Calibration Results:
Original Calibration Slope:  0.01571664 
Bias:  0.0016 
Standard Error:  0.008 

Bootstrap 95% Confidence Interval for Calibration Slope:
Lower Bound: 0.0026
Upper Bound: 0.0307
